# Supplementary material for: A genes and health recall study of intrahepatic cholestasis of pregnancy and cholestatic liver disease
Source: Commun Med (Lond). 2025 Dec 23;5:531. doi: 10.1038/s43856-025-01228-4 (PMC12738555; doi:10.1038/s43856-025-01228-4)
Supplement: Supplementary file 3 — Supplementary Data [file 43856_2025_1228_MOESM3_ESM.xlsx]

## Sheet: Cases
ALP (IU/L, 40-129)	AST (0-37 IU/L)	ALT (10-50 IU/L)	GGT (10-71 IU/L)
54	18	33	26
74	22	33	27
73	19	20	30
107	38	60	91
159	98	210	267
70	18	17	26
82	23	30	24
119	25	24	25
77	22	30	21
104	25	20	19
136	18	24	20
78	18	24	24
88	24	31	23
58	36	36	19
63	20	25	16
48	15	7	8
74	31	15	13
55	20	19	14
